# Supplementary material for: Integrated exome and RNA sequencing of TFE3-translocation renal cell carcinoma
Source: Nat Commun. 2021 Sep 6;12:5262. doi: 10.1038/s41467-021-25618-z (PMC8421377; doi:10.1038/s41467-021-25618-z)
Supplement: Supplementary file 4 — Supplementary Data 1 [file 41467_2021_25618_MOESM4_ESM.xlsx]

## Sheet: clinicopathologic features
ID.	RNA seq	WES	Fusion	Retained TFE3 exons	Tumor size(cm)	Nephrectomy (1:Nephron sparing surgery; 2:Radical nephrectomy)	Initial T stage	Initial N stage	Initial M stage	ISUP grade	Interval from diagnosis to metastasis	Survival status
TFE3-01	YES	YES	Unknown	NA	3	2	1a	N0	M0	3	-	NA
TFE3-02	YES	YES	NONO-TFE3	6-10	8.6	2	3	N0	M0	2	-	Alive
TFE3-03	YES	YES	NONO-TFE3	6-10	4.7	2	1b	N0	M1	2	Synchronous	Dead
TFE3-04	YES	YES	Unknown	NA	3.5	2	1a	N1	M0	3	Metachronous	Alive
TFE3-05	YES	NO	ASPSCR1-TFE3	6-10	6	2	4	N0	M0	3	Metachronous	Dead
TFE3-06	YES	YES	MED15-TFE3	6-10	5.9	1	2a	N1	M0	2	-	Alive
TFE3-07	YES	NO	ASPSCR1-TFE3	6-10	4.6	2	1b	N1	M0	3	-	Alive
TFE3-08	YES	NO	SFPQ-TFE3	5-10	12	1	2b	N0	M1	4	Synchronous	Dead
TFE3-09	YES	NO	ASPSCR1-TFE3	6-10	19.6	2	2b	N0	M1	3	Synchronous	Dead
TFE3-10	YES	YES	SFPQ-TFE3	5-10	4.7	1	1b	N0	M0	4	-	Alive
TFE3-11	YES	YES	Unknown	NA	5.5	2	1b	N0	M0	3	Metachronous	Dead
TFE3-12	YES	YES	SFPQ-TFE3	5-10	3.5	1	1a	N0	M0	2	-	Alive
TFE3-13	YES	YES	RBM10-TFE3	5-10	3.8	1	1a	N0	M0	4	-	Alive
TFE3-14	YES	YES	ASPSCR1-TFE3	6-10	6.8	2	1b	N1	M0	3	Metachronous	Dead
TFE3-15	YES	YES	SFPQ-TFE3	4-10	3.1	1	1a	N0	M0	2	-	Alive
TFE3-16	YES	YES	ASPSCR1-TFE3	6-10	4	2	1a	N0	M0	3	-	Alive
TFE3-17	YES	YES	PRCC-TFE3	4-10	3.4	1	1a	N0	M0	2	-	Alive
TFE3-18	YES	YES	PRCC-TFE3	3-10	5.6	2	1b	N0	M0	3	-	Alive
TFE3-19	YES	YES	NONO-TFE3	6-10	3.9	2	1a	N0	M0	2	-	Dead
TFE3-20	YES	YES	Unknown	NA	3.1	2	2a	N0	M0	2	Metachronous	Alive
TFE3-21	NO	NO	Unknown	NA	4.1	2	1a	N0	M0	2	-	Alive
TFE3-22	YES	NO	PRCC-TFE3	5-10	3	1	1a	N0	M0	2	-	Alive
TFE3-23	YES	YES	Unknown	NA	4.5	2	1a	N1	M0	3	-	Alive
TFE3-24	YES	NO	ASPSCR1-TFE3	6-10	7.4	1	4	N1	M0	3	Metachronous	Dead
TFE3-25	NO	NO	Unknown	NA	4.3	1	1a	N0	M0	2	-	Alive
TFE3-26	NO	NO	Unknown	NA	4.8	2	1a	N1	M0	3	-	NA
TFE3-27	YES	YES	MED15-TFE3	6-10	4.5	2	1a	N0	M0	2	-	Alive
TFE3-28	YES	YES	FUBP1-TFE3	3-10	6.5	2	1b	N0	M0	2	-	Alive
TFE3-29	YES	YES	MED15-TFE3	6-10	3.6	1	1a	N0	M0	2	-	Alive
TFE3-30	YES	YES	SFPQ-TFE3	2-10	2.8	1	1a	N0	M0	3	-	Alive
TFE3-31	YES	YES	MED15-TFE3	4-10	3.3	1	1a	N0	M0	2	-	Alive
TFE3-32	YES	YES	ASPSCR1-TFE3	6-10	6.9	2	1b	N1	M0	4	Metachronous	Dead
TFE3-33	YES	YES	SFPQ-TFE3	2-10	4.7	2	1b	N0	M0	3	-	Alive
TFE3-34	YES	YES	ASPSCR1-TFE3	6-10	2.1	2	1a	N0	M0	2		Alive
TFE3-35	YES	YES	PRCC-TFE3	5-10	4.4	2	1b	N0	M0	2	-	Alive
TFE3-36	YES	YES	ZC3H4-TFE3	7-10	11.2	2	3b	N1	M1	3	Synchronous	Alive
TFE3-37	YES	YES	SFPQ-TFE3	5-10	17.5	2	2b	N1	M1	4	Synchronous	Dead
TFE3-38	YES	YES	MED15-TFE3	4-10	13.4	2	2b	N0	M0	2	-	Alive
TFE3-39	NO	NO	Unknown	NA	5.2	1	1b	N0	M0	3	-	Alive
TFE3-40	YES	YES	RBM10-TFE3	5-10	10	2	3b	N0	M0	3	Metachronous	Alive
TFE3-41	YES	YES	NONO-TFE3	6-10	5.3	1	1b	N0	M0	2	-	Alive
TFE3-42	YES	YES	RBM10-TFE3	5-10	4.9	2	2b	N0	M0	3	-	Alive
TFE3-43	YES	NO	Unknown	NA	3.2	1	1a	N0	M0	3	-	Alive
TFE3-44	YES	YES	NONO-TFE3	6-10	5	2	3a	N1	M0	2	-	Alive
TFE3-45	YES	YES	ASPSCR1-TFE3	4-10	7.9	1	2a	N0	M0	2	-	Alive
TFE3-46	YES	YES	RBM10-TFE3	5-10	4	2	3a	N0	M0	3	Metachronous	Alive
TFE3-47	YES	YES	NONO-TFE3	6-10	19.4	2	2a	N1	M1	3	Synchronous	Alive
TFE3-48	YES	YES	SFPQ-TFE3	5-10	7.8	2	1b	N0	M0	3	Metachronous	Alive
TFE3-50	YES	YES	SFPQ-TFE3	5-10	4.6	1	1b	N0	M0	2	-	Alive
TFE3-51	YES	YES	MED15-TFE3	6-10	5.8	2	3a	N0	M0	2	-	Alive
TFE3-52	YES	YES	NONO-TFE3	6-10	2.4	1	1a	N0	M0	2	-	Alive
TFE3-53	YES	YES	SFPQ-TFE3	6-10	5.6	1	1b	N1	M0	4	-	Alive
TFE3-54	YES	YES	SFPQ-TFE3	2-10	7	1	1b	N0	M0	3	-	Alive
TFE3-55	YES	NO	SFPQ-TFE3	6-10	3.3	1	1a	N0	M0	2	-	Alive
TFE3-56	YES	NO	PRCC-TFE3	4-10	6.1	2	1b	N1	M1	3	Synchronous	Alive
TFE3-57	YES	YES	SFPQ-TFE3	5-10	5.2	1	1b	N0	M0	3	-	Alive
TFE3-58	YES	YES	SFPQ-TFE3	6-10	3.7	2	1b	N0	M0	2	-	Alive
TFE3-59	YES	YES	PRCC-TFE3	4-10	1.4	1	1a	N0	M0	2	-	NA
TFE3-60	YES	YES	MED15-TFE3	6-10	6.5	2	1b	N0	M0	2	-	Alive
TFE3-61	NO	NO	Unknown	NA	16.1	2	2b	N0	M0	3	-	Alive
TFE3-62	YES	NO	ASPSCR1-TFE3	6-10	2.6	2	1a	N0	M0	3	-	Alive
TFE3-63	YES	YES	MED15-TFE3	4-10	6	2	1b	N0	M0	2	-	Alive
TFE3-64	YES	YES	NONO-TFE3	6-10	3	1	1a	N0	M0	2	-	Alive
TFE3-65	YES	YES	ASPSCR1-TFE3	6-10	4	2	1a	N0	M0	3	Metachronous	Alive
TFE3-67	YES	YES	SFPQ-TFE3	6-10	3.4	1	1a	N0	M0	2	-	Alive
TFE3-68	YES	YES	ASPSCR1-TFE3	6-10	6.1	2	1b	N1	M0	4	Metachronous	Alive
TFE3-69	YES	YES	SETD1B-TFE3	4-10	11	1	2b	N0	M0	4	Metachronous	Alive
TFE3-70	YES	YES	ASPSCR1-TFE3	6-10	2	2	3a	N1	M0	4	-	Alive
